# Supplementary material for: Structured deep embedding model to generate composite clinical indices from electronic health records for early detection of pancreatic cancer
Source: Patterns (N Y). 2022 Dec 6;4(1):100636. doi: 10.1016/j.patter.2022.100636 (PMC9868652; doi:10.1016/j.patter.2022.100636)
Supplement: Table S2. Redundancies in 206 lab variables — Grouping by the redundant variables, we created 32 bundled variables from the 206 individual variables, and we call them combo variables. [file mmc2.xlsx]

## Sheet: Sheet1
	32 combo variables	206 lab variables	Units
1	PCT NEUTROPHILS COMBO	CPMC LABORATORY TEST: % NEUTROPHILS	%
		CPMC LABORATORY TEST: % NEUTROPHILS 56309	%
		CERNER ME DTA: NEUTROPHIL AUTOMATED	%
		CPMC LABORATORY TEST: NEUTS 3	%
2	ALT COMBO	ALANINE AMINOTRANSFERASE {NYP}	U/L
		ALT (PLASMA) {NYP}	U/L
		ALT {QU}	U/L
		CERNER ME DTA: ALANINE AMINOTRANSFERASE	U/L
		CERNER ME DTA: ALT (PLASMA)	U/L
		CPMC LABORATORY TEST: ALT (ALLEN)	U/L
		CPMC LABORATORY TEST: SERUM ALT	U/L
3	SERUM ALBUMIN COMBO	ALBUMIN (PLASMA) {NYP}	g/dL
		ALBUMIN {NYP}	g/dL
		ALBUMIN {QU}	g/dL
		ALBUMIN LEVEL {NYP}	g/dL
		ALBUMIN. {NYP}	g/dL
		CERNER ME DTA: ALBUMIN (PLASMA)	g/dL
		CERNER ME DTA: ALBUMIN LEVEL	g/dL
		CERNER ME DTA: ALBUMIN.	g/dL
		CPMC LABORATORY TEST: ALBUMIN(ALLEN)	g/dL
		CPMC LABORATORY TEST: SERUM ALBUMIN	g/dL
4	AST COMBO	ASPARTATE AMINOTRANSFERASE {NYP}	U/L
		AST (PLASMA) {NYP}	U/L
		AST {QU}	U/L
		CERNER ME DTA: ASPARTATE AMINOTRANSFERASE	U/L
		CERNER ME DTA: AST (PLASMA)	U/L
		CPMC LABORATORY TEST: AST (ALLEN)	U/L
		CPMC LABORATORY TEST: SERUM AST	U/L
5	PCT BASOPHILS COMBO	CPMC LABORATORY TEST: % BASOS	%
		BASOPHIL AUTOMATED {NYP}	%
		BASOPHIL MANUAL {NYP}	%
		CERNER ME DTA: BASOPHIL AUTOMATED	%
		CERNER ME DTA: BASOPHIL MANUAL	%
		CPMC LABORATORY TEST: % BASOS 56313	%
		CPMC LABORATORY TEST: BASO 5	%
6	BILIRUBIN DIRECT COMBO	BILIRUBIN DIRECT {NYP}	mg/dL
		CERNER ME DTA: BILIRUBIN DIRECT	mg/dL
		CPMC LABORATORY TEST: BILIRUBIN, DIRECT(ALLEN)	mg/dL
		CPMC LABORATORY TEST: SERUM BILIRUBIN, DIRECT	mg/dL
7	BILIRUBIN INDIRECT COMBO	BILIRUBIN INDIRECT {NYP}	mg/dL
		CERNER ME DTA: BILIRUBIN INDIRECT	mg/dL
8	ALK PHOS COMBO	ALK PHOS (PLASMA) {NYP}	U/L
		ALKALINE PHOSPHATASE {NYP}	U/L
		ALKALINE PHOSPHATASE {QU}	U/L
		CERNER ME DTA: ALK PHOS (PLASMA)	U/L
		CERNER ME DTA: ALKALINE PHOSPHATASE	U/L
		CPMC LABORATORY TEST: ALK PHOS (ALLEN)	U/L
		CPMC LABORATORY TEST: SERUM ALKALINE PHOSPHATASE	U/L
9	CALCIUM COMBO	CALCIUM {QU}	mg/dL
		CALCIUM LEVEL TOTAL {NYP}	mg/dL
		CALCIUM LEVEL WITH PTH {NYP}	mg/dL
		CALCIUM LVL (PLASMA) {NYP}	mg/dL
		CERNER ME DTA: CALCIUM LEVEL TOTAL	mg/dL
		CERNER ME DTA: CALCIUM LEVEL WITH PTH	mg/dL
		CERNER ME DTA: CALCIUM LVL (PLASMA)	mg/dL
		CPMC LABORATORY TEST: CALCIUM 2	mg/dL
		CPMC LABORATORY TEST: CALCIUM FOR PTH	mg/dL
10	PT COMBO	PROTHROMBIN TIME {NYP}	sec
		CERNER ME DTA: PROTHROMBIN TIME	sec
		CPMC LABORATORY TEST: NEW PROTHROMBIN TIME	sec
11	RBC COMBO	CERNER ME DTA: RED BLOOD CELL	M/uL
		CPMC LABORATORY TEST: RBC 3	M/uL
		CPMC LABORATORY TEST: RBC 4	M/uL
12	RDW COMBO	RDW {QU}	%
		RED CELL DIAMETER WIDTH {NYP}	%
		CERNER ME DTA: RED CELL DIAMETER WIDTH	%
		CPMC LABORATORY TEST: RDW	%
		CPMC LABORATORY TEST: RDW 2	%
13	SODIUM COMBO	SODIUM {QU}	mmol/L
		SODIUM BGA {NYP}	mmol/L
		SODIUM BGV {NYP}	mmol/L
		SODIUM LEVEL {NYP}	mmol/L
		SODIUM LVL (PLASMA) {NYP}	mmol/L
		SODIUM POC {NYP}	mmol/L
		SODIUM W/B - EPOC {NYP}	mmol/L
		SODIUM WHOLE BLOOD POC {NYP}	mmol/L
		CERNER ME DTA: SODIUM BGA	mmol/L
		CERNER ME DTA: SODIUM BGV	mmol/L
		CERNER ME DTA: SODIUM LEVEL	mmol/L
		CERNER ME DTA: SODIUM LVL (PLASMA)	mmol/L
		CERNER ME DTA: SODIUM POC	mmol/L
		CERNER ME DTA: SODIUM W/B - EPOC	mmol/L
		CERNER ME DTA: SODIUM WHOLE BLOOD POC	mmol/L
		CPMC LABORATORY TEST: SERUM SODIUM MEASUREMENT	mmol/L
		CPMC LABORATORY TEST: SODIUM	mmol/L
		CPMC LABORATORY TEST: SODIUM ISTAT	mmol/L
14	HBA1C COMBO	CPMC LABORATORY TEST: HEMOGLOBIN A1C (2)	%
15	POTASSIUM COMBO	POTASSIUM {QU}	mmol/L
		POTASSIUM BGA {NYP}	mmol/L
		POTASSIUM BGV {NYP}	mmol/L
		POTASSIUM LEVEL {NYP}	mmol/L
		POTASSIUM PLASMA {NYP}	mmol/L
		POTASSIUM POC {NYP}	mmol/L
		POTASSIUM W/B - EPOC {NYP}	mmol/L
		POTASSIUM WHOLE BLOOD POC {NYP}	mmol/L
		CERNER ME DTA: POTASSIUM BGA	mmol/L
		CERNER ME DTA: POTASSIUM BGV	mmol/L
		CERNER ME DTA: POTASSIUM LEVEL	mmol/L
		CERNER ME DTA: POTASSIUM PLASMA	mmol/L
		CERNER ME DTA: POTASSIUM POC	mmol/L
		CERNER ME DTA: POTASSIUM W/B - EPOC	mmol/L
		CERNER ME DTA: POTASSIUM WHOLE BLOOD POC	mmol/L
		CPMC LABORATORY TEST: SERUM POTASSIUM MEASUREMENT	mmol/L
		CPMC LABORATORY TEST: POTASSIUM ISTAT	mmol/L
		CPMC LABORATORY TEST: POTASSIUM WHOLE BLOOD	mmol/L
		CPMC LABORATORY TEST: POTASSIUM WHOLE BLOOD POC	mmol/L
		CPMC LABORATORY TEST: POTASSIUM(ALLEN)	mmol/L
16	TOTAL PROTEIN COMBO	PROTEIN TOTAL {NYP}	g/dL
		PROTEIN, TOTAL {QU}	g/dL
		CERNER ME DTA: TOTAL PROTEIN (PLASMA)	g/dL
		CERNER ME DTA: PROTEIN TOTAL	g/dL
		CPMC LABORATORY TEST: PROTEIN, TOTAL(ALLEN)	g/dL
17	PHOSPHORUS COMBO	PHOSPHORUS (PLASMA) {NYP}	mg/dL
		PHOSPHORUS LEVEL {NYP}	mg/dL
		CERNER ME DTA: PHOSPHORUS LEVEL	mg/dL
		CPMC LABORATORY TEST: SERUM PHOSPHORUS	mg/dL
		CPMC LABORATORY TEST: PHOSPHORUS 3	mg/dL
18	PLATELETS COMBO	PLATELET {NYP}	K/uL
		PLATELET COUNT {QU}	K/uL
		CERNER ME DTA: PLATELET	K/uL
		CPMC LABORATORY TEST: PLATLETS	K/uL
		CPMC LABORATORY TEST: PLT	K/uL
19	WBC COMBO	WHITE BLOOD CELL {NYP}	K/uL
		CERNER ME DTA: WHITE BLOOD CELL	K/uL
20	CHLORIDE COMBO	CERNER ME DTA: CHLORIDE LEVEL	mmol/L
		CERNER ME DTA: CHLORIDE LVL (PLASMA)	mmol/L
		CERNER ME DTA: CHLORIDE POC	mmol/L
		CERNER ME DTA: CHLORIDE WHOLE BLOOD POC	mmol/L
		CHLORIDE {QU}	mmol/L
		CHLORIDE BGA {NYP}	mmol/L
		CHLORIDE BGV {NYP}	mmol/L
		CHLORIDE LEVEL {NYP}	mmol/L
		CHLORIDE LVL (PLASMA) {NYP}	mmol/L
		CHLORIDE POC {NYP}	mmol/L
		CHLORIDE WHOLE BLOOD POC {NYP}	mmol/L
		CPMC LABORATORY TEST: CHLORIDE	mmol/L
		CPMC LABORATORY TEST: CHLORIDE WHOLE BLOOD (2)	mmol/L
		CPMC LABORATORY TEST: SERUM CHLORIDE MEASUREMENT	mmol/L
21	CREATININE COMBO	CERNER ME DTA: CREATININE	mg/dL
		CERNER ME DTA: CREATININE (PLASMA)	mg/dL
		CERNER ME DTA: CREATININE BGV	mg/dL
		CERNER ME DTA: CREATININE WHOLE BLOOD POC	mg/dL
		CPMC LABORATORY TEST: CREATININE	mg/dL
		CPMC LABORATORY TEST: SERUM CREATININE MEASUREMENT	mg/dL
22	PCT EOSINOPHILS COMBO	CPMC LABORATORY TEST: % EOS	%
		CPMC LABORATORY TEST: % EOS 56312	%
		CERNER ME DTA: EOSINOPHIL AUTOMATED	%
		CERNER ME DTA: EOSINOPHIL MANUAL	%
		CPMC LABORATORY TEST: EOS 4	%
23	GLUCOSE COMBO	CERNER ME DTA: GLUCOSE - EPOC	mg/dL
		CERNER ME DTA: GLUCOSE BGA	mg/dL
		CERNER ME DTA: GLUCOSE BGV	mg/dL
		CERNER ME DTA: GLUCOSE LEVEL	mg/dL
		CERNER ME DTA: GLUCOSE PLASMA	mg/dL
		CERNER ME DTA: GLUCOSE POC	mg/dL
		CERNER ME DTA: GLUCOSE WHOLE BLOOD METER POC	mg/dL
		CERNER ME DTA: GLUCOSE WHOLE BLOOD POC	mg/dL
		CPMC LABORATORY TEST: GLUCOSE 2	mg/dL
		CPMC LABORATORY TEST: GLUCOSE WB ISTAT 59944	mg/dL
		CPMC LABORATORY TEST: GLUCOSE WHOLE BLOOD CARTRIDGE POC	mg/dL
		CPMC LABORATORY TEST: GLUCOSE WHOLEBLOOD(POC)	mg/dL
		CPMC LABORATORY TEST: GLUCOSE, WHOLE BLOOD (2)	mg/dL
		CPMC LABORATORY TEST: SERUM GLUCOSE MEASUREMENT	mg/dL
24	MCV COMBO	CERNER ME DTA: MEAN CELL VOLUME	fL
		CPMC LABORATORY TEST: MCV	fL
		CPMC LABORATORY TEST: MCV 2	fL
25	PCT MONOCYTES COMBO	CPMC LABORATORY TEST: % MONOCYTES	%
		CPMC LABORATORY TEST: % MONOS	%
		CERNER ME DTA: MONOCYTE AUTOMATED	%
		CERNER ME DTA: MONOCYTE MANUAL	%
		CPMC LABORATORY TEST: MONO 4	%
26	HEMOGLOBIN COMBO	CERNER ME DTA: HEMOGLOBIN	g/dL
		CERNER ME DTA: HEMOGLOBIN BGA	g/dL
		CERNER ME DTA: HEMOGLOBIN BGV	g/dL
		CERNER ME DTA: HEMOGLOBIN POC	g/dL
		CERNER ME DTA: HEMOGLOBIN W/B - EPOC	g/dL
		CERNER ME DTA: HEMOGLOBIN WHOLE BLOOD POC	g/dL
		CERNER ME DTA: TOTAL HEMOGLOBIN ARTERIAL POC	g/dL
		CPMC LABORATORY TEST: HEMOGLOBIN	g/dL
		CPMC LABORATORY TEST: HEMOGLOBIN 59947	g/dL
		CPMC LABORATORY TEST: HEMOGLOBIN POC	g/dL
		CPMC LABORATORY TEST: HGB	g/dL
		CPMC LABORATORY TEST: HGB (M)	g/dL
27	MCH COMBO	CERNER ME DTA: MEAN CELL HEMOGLOBIN	pg
		CPMC LABORATORY TEST: MCH	pg
		CPMC LABORATORY TEST: MCH 2	pg
28	HEMATOCRIT COMBO	CERNER ME DTA: HEMATOCRIT	%
		CERNER ME DTA: HEMATOCRIT BGA	%
		CERNER ME DTA: HEMATOCRIT BGV	%
		CERNER ME DTA: HEMATOCRIT POC	%
		CERNER ME DTA: HEMATOCRIT W/B - EPOC	%
		CERNER ME DTA: HEMATOCRIT WHOLE BLOOD POC	%
		CPMC LABORATORY TEST: HEMATOCRIT	%
		CPMC LABORATORY TEST: HEMATOCRIT POC	%
29	PCT LYMPHOCYTES COMBO	CPMC LABORATORY TEST: % LYMPHOCYTES	%
		CPMC LABORATORY TEST: % LYMPHS	%
		CERNER ME DTA: LYMPHOCYTE AUTOMATED	%
		CERNER ME DTA: LYMPHOCYTE MANUAL	%
		CPMC LABORATORY TEST: LYMPHS 3	%
30	MAGNESIUM COMBO	CERNER ME DTA: MAGNESIUM LEVEL	mg/dL
		CPMC LABORATORY TEST: SERUM MAGNESIUM	mg/dL
		CPMC LABORATORY TEST: MAGNESIUM 2	mg/dL
31	ABS NEUTROPHILS COMBO	ABSOLUTE NEUTROPHIL COUNT {NYP}	K/uL
		CERNER ME DTA: NEUTROPHIL ABSOLUTE MANUAL	K/uL
32	ABS BASOPHILS COMBO	BASO ABS MAN {NYP}	K/uL
		CERNER ME DTA: BASO ABS MAN	K/uL
